# Supplementary material for: Pattern Matters in the Aposematic Colouration of Papilio polytes Butterflies
Source: Insects. 2024 Jun 22;15(7):465. doi: 10.3390/insects15070465 (PMC11277510; doi:10.3390/insects15070465)
Supplement: Supplementary file 1 [file insects-15-00465-s001.zip]

Archive with 3 entries (3 files):
- Lim et al - Data.xlsx
- Lim et al - Rcode and Metadata.R
- Lim et al - Supplementary Figures and Tables.pdf
