# Supplementary material for: Pattern Matters in the Aposematic Colouration of Papilio polytes Butterflies
Source: Insects. 2024 Jun 22;15(7):465. doi: 10.3390/insects15070465 (PMC11277510; doi:10.3390/insects15070465)
Supplement: Supplementary file 1 [file insects-15-00465-s001.zip › Lim et al - Data.xlsx]

## Sheet: Sheet1
Site	Pattern_Type	Censored	Time	Event
MacRitchie Reservoir Park	Wt	1	1	Mealworm
MacRitchie Reservoir Park	Wt	1	1	Mealworm
MacRitchie Reservoir Park	Wt	1	1	Mealworm
MacRitchie Reservoir Park	Wt	1	1	Mealworm
MacRitchie Reservoir Park	Wt	1	1	Mealworm
MacRitchie Reservoir Park	Wt	1	2	Mealworm
MacRitchie Reservoir Park	Wt	1	2	Mealworm
MacRitchie Reservoir Park	Wt	1	3	Beak
MacRitchie Reservoir Park	Wt	1	3	Beak
MacRitchie Reservoir Park	Wt	1	3	Beak
MacRitchie Reservoir Park	Wt	1	3	Beak
MacRitchie Reservoir Park	Wt	1	3	Mealworm
MacRitchie Reservoir Park	Wt	1	3	Mealworm
MacRitchie Reservoir Park	Wt	0	3	NA
MacRitchie Reservoir Park	Wt	0	3	NA
MacRitchie Reservoir Park	Wt	0	3	NA
MacRitchie Reservoir Park	Wt	0	3	NA
MacRitchie Reservoir Park	Wt	0	3	NA
MacRitchie Reservoir Park	Wt	0	3	NA
MacRitchie Reservoir Park	Wt	0	3	NA
MacRitchie Reservoir Park	Wt	0	3	NA
MacRitchie Reservoir Park	Wt	0	3	NA
MacRitchie Reservoir Park	Wt	0	3	NA
MacRitchie Reservoir Park	Wt	0	3	NA
MacRitchie Reservoir Park	Wt	0	3	NA
MacRitchie Reservoir Park	Wt	0	3	NA
MacRitchie Reservoir Park	Wt	0	3	NA
MacRitchie Reservoir Park	Wt	0	3	NA
MacRitchie Reservoir Park	Wt	0	3	NA
MacRitchie Reservoir Park	Wt	0	3	NA
MacRitchie Reservoir Park	Flipped	1	1	Mealworm
MacRitchie Reservoir Park	Flipped	1	1	Mealworm
MacRitchie Reservoir Park	Flipped	1	1	Mealworm
MacRitchie Reservoir Park	Flipped	1	1	Mealworm
MacRitchie Reservoir Park	Flipped	1	1	Mealworm
MacRitchie Reservoir Park	Flipped	1	1	Mealworm
MacRitchie Reservoir Park	Flipped	1	1	Mealworm
MacRitchie Reservoir Park	Flipped	1	1	Mealworm
MacRitchie Reservoir Park	Flipped	1	1	Mealworm
MacRitchie Reservoir Park	Flipped	1	2	Tugging
MacRitchie Reservoir Park	Flipped	1	2	Mealworm
MacRitchie Reservoir Park	Flipped	1	3	Beak
MacRitchie Reservoir Park	Flipped	1	3	Beak
MacRitchie Reservoir Park	Flipped	1	3	Beak
MacRitchie Reservoir Park	Flipped	1	3	Beak
MacRitchie Reservoir Park	Flipped	1	3	Tugging
MacRitchie Reservoir Park	Flipped	0	3	NA
MacRitchie Reservoir Park	Flipped	0	3	NA
MacRitchie Reservoir Park	Flipped	0	3	NA
MacRitchie Reservoir Park	Flipped	0	3	NA
MacRitchie Reservoir Park	Flipped	0	3	NA
MacRitchie Reservoir Park	Flipped	0	3	NA
MacRitchie Reservoir Park	Flipped	0	3	NA
MacRitchie Reservoir Park	Flipped	0	3	NA
MacRitchie Reservoir Park	Flipped	0	3	NA
MacRitchie Reservoir Park	Flipped	0	3	NA
MacRitchie Reservoir Park	Flipped	0	3	NA
MacRitchie Reservoir Park	Flipped	0	3	NA
MacRitchie Reservoir Park	Flipped	0	3	NA
MacRitchie Reservoir Park	Flipped	0	3	NA
MacRitchie Reservoir Park	Eyespot	1	1	Mealworm
MacRitchie Reservoir Park	Eyespot	1	1	Mealworm
MacRitchie Reservoir Park	Eyespot	1	1	Mealworm
MacRitchie Reservoir Park	Eyespot	1	1	Mealworm
MacRitchie Reservoir Park	Eyespot	1	1	Mealworm
MacRitchie Reservoir Park	Eyespot	1	1	Mealworm
MacRitchie Reservoir Park	Eyespot	1	1	Mealworm
MacRitchie Reservoir Park	Eyespot	1	1	Mealworm
MacRitchie Reservoir Park	Eyespot	1	1	Mealworm
MacRitchie Reservoir Park	Eyespot	1	1	Mealworm
MacRitchie Reservoir Park	Eyespot	1	1	Mealworm
MacRitchie Reservoir Park	Eyespot	1	2	Mealworm
MacRitchie Reservoir Park	Eyespot	1	2	Tugging
MacRitchie Reservoir Park	Eyespot	1	2	Mealworm
MacRitchie Reservoir Park	Eyespot	1	2	Tugging
MacRitchie Reservoir Park	Eyespot	1	2	Mealworm
MacRitchie Reservoir Park	Eyespot	1	2	Mealworm
MacRitchie Reservoir Park	Eyespot	1	3	Beak
MacRitchie Reservoir Park	Eyespot	1	3	Beak
MacRitchie Reservoir Park	Eyespot	0	3	NA
MacRitchie Reservoir Park	Eyespot	0	3	NA
MacRitchie Reservoir Park	Eyespot	0	3	NA
MacRitchie Reservoir Park	Eyespot	0	3	NA
MacRitchie Reservoir Park	Eyespot	0	3	NA
MacRitchie Reservoir Park	Eyespot	0	3	NA
MacRitchie Reservoir Park	Eyespot	0	3	NA
MacRitchie Reservoir Park	Eyespot	0	3	NA
MacRitchie Reservoir Park	Eyespot	0	3	NA
MacRitchie Reservoir Park	Eyespot	0	3	NA
MacRitchie Reservoir Park	Eyespot	0	3	NA
Clementi Forest	Wt	1	1	Mealworm
Clementi Forest	Wt	1	1	Mealworm
Clementi Forest	Wt	1	1	Mealworm
Clementi Forest	Wt	1	2	Mealworm
Clementi Forest	Wt	1	2	Mealworm
Clementi Forest	Wt	1	2	Beak
Clementi Forest	Wt	1	2	Mealworm
Clementi Forest	Wt	1	2	Mealworm
Clementi Forest	Wt	1	2	Mealworm
Clementi Forest	Wt	1	3	Mealworm
Clementi Forest	Wt	1	3	Mealworm
Clementi Forest	Wt	1	3	Mealworm
Clementi Forest	Wt	1	3	Mealworm
Clementi Forest	Wt	0	1	NA
Clementi Forest	Wt	0	2	NA
Clementi Forest	Wt	0	3	NA
Clementi Forest	Wt	0	3	NA
Clementi Forest	Wt	0	3	NA
Clementi Forest	Wt	0	3	NA
Clementi Forest	Wt	0	3	NA
Clementi Forest	Wt	0	3	NA
Clementi Forest	Wt	0	3	NA
Clementi Forest	Wt	0	3	NA
Clementi Forest	Wt	0	3	NA
Clementi Forest	Wt	0	3	NA
Clementi Forest	Wt	0	3	NA
Clementi Forest	Wt	0	3	NA
Clementi Forest	Wt	0	3	NA
Clementi Forest	Wt	0	3	NA
Clementi Forest	Wt	0	3	NA
Clementi Forest	Flipped	1	1	Mealworm
Clementi Forest	Flipped	1	1	Mealworm
Clementi Forest	Flipped	1	1	Mealworm
Clementi Forest	Flipped	1	2	Mealworm
Clementi Forest	Flipped	1	2	Mealworm
Clementi Forest	Flipped	1	2	Mealworm
Clementi Forest	Flipped	1	2	Mealworm
Clementi Forest	Flipped	1	2	Mealworm
Clementi Forest	Flipped	1	2	Mealworm
Clementi Forest	Flipped	1	2	Mealworm
Clementi Forest	Flipped	1	2	Mealworm
Clementi Forest	Flipped	1	3	Mealworm
Clementi Forest	Flipped	1	3	Beak
Clementi Forest	Flipped	1	3	Beak
Clementi Forest	Flipped	1	3	Beak
Clementi Forest	Flipped	1	3	Mealworm
Clementi Forest	Flipped	1	3	Mealworm
Clementi Forest	Flipped	0	3	NA
Clementi Forest	Flipped	0	3	NA
Clementi Forest	Flipped	0	3	NA
Clementi Forest	Flipped	0	3	NA
Clementi Forest	Flipped	0	3	NA
Clementi Forest	Flipped	0	3	NA
Clementi Forest	Flipped	0	3	NA
Clementi Forest	Flipped	0	3	NA
Clementi Forest	Flipped	0	3	NA
Clementi Forest	Flipped	0	3	NA
Clementi Forest	Flipped	0	3	NA
Clementi Forest	Flipped	0	3	NA
Clementi Forest	Flipped	0	3	NA
Clementi Forest	Eyespot	1	1	Mealworm
Clementi Forest	Eyespot	1	2	Mealworm
Clementi Forest	Eyespot	1	2	Mealworm
Clementi Forest	Eyespot	1	2	Mealworm
Clementi Forest	Eyespot	1	2	Mealworm
Clementi Forest	Eyespot	1	2	Mealworm
Clementi Forest	Eyespot	1	2	Mealworm
Clementi Forest	Eyespot	1	2	Mealworm
Clementi Forest	Eyespot	1	2	Mealworm
Clementi Forest	Eyespot	1	2	Tugging
Clementi Forest	Eyespot	1	2	Mealworm
Clementi Forest	Eyespot	1	2	Mealworm
Clementi Forest	Eyespot	1	2	Mealworm
Clementi Forest	Eyespot	1	2	Mealworm
Clementi Forest	Eyespot	1	2	Beak
Clementi Forest	Eyespot	1	3	Mealworm
Clementi Forest	Eyespot	1	3	Mealworm
Clementi Forest	Eyespot	0	3	NA
Clementi Forest	Eyespot	0	3	NA
Clementi Forest	Eyespot	0	3	NA
Clementi Forest	Eyespot	0	3	NA
Clementi Forest	Eyespot	0	3	NA
Clementi Forest	Eyespot	0	3	NA
Clementi Forest	Eyespot	0	3	NA
Clementi Forest	Eyespot	0	3	NA
Clementi Forest	Eyespot	0	3	NA
Clementi Forest	Eyespot	0	3	NA
Clementi Forest	Eyespot	0	3	NA
Clementi Forest	Eyespot	0	3	NA
Clementi Forest	Eyespot	0	3	NA
Kent Ridge Park	Wt	1	1	Beak
Kent Ridge Park	Wt	1	1	Mealworm
Kent Ridge Park	Wt	1	1	Beak
Kent Ridge Park	Wt	1	2	Beak
Kent Ridge Park	Wt	1	2	Mealworm
Kent Ridge Park	Wt	1	3	Mealworm
Kent Ridge Park	Wt	1	3	Mealworm
Kent Ridge Park	Wt	1	4	Mealworm
Kent Ridge Park	Wt	1	4	Mealworm
Kent Ridge Park	Wt	1	4	Mealworm
Kent Ridge Park	Wt	1	4	Mealworm
Kent Ridge Park	Wt	1	4	Mealworm
Kent Ridge Park	Wt	0	4	NA
Kent Ridge Park	Wt	0	4	NA
Kent Ridge Park	Wt	0	4	NA
Kent Ridge Park	Wt	0	4	NA
Kent Ridge Park	Wt	0	4	NA
Kent Ridge Park	Wt	0	4	NA
Kent Ridge Park	Wt	0	4	NA
Kent Ridge Park	Wt	0	4	NA
Kent Ridge Park	Wt	0	4	NA
Kent Ridge Park	Wt	0	4	NA
Kent Ridge Park	Wt	0	4	NA
Kent Ridge Park	Wt	0	4	NA
Kent Ridge Park	Wt	0	4	NA
Kent Ridge Park	Wt	0	4	NA
Kent Ridge Park	Wt	0	4	NA
Kent Ridge Park	Wt	0	4	NA
Kent Ridge Park	Wt	0	4	NA
Kent Ridge Park	Wt	0	4	NA
Kent Ridge Park	Flipped	1	1	Tugging
Kent Ridge Park	Flipped	1	1	Mealworm
Kent Ridge Park	Flipped	1	1	Mealworm
Kent Ridge Park	Flipped	1	1	Beak
Kent Ridge Park	Flipped	1	1	Beak
Kent Ridge Park	Flipped	1	1	Mealworm
Kent Ridge Park	Flipped	1	2	Mealworm
Kent Ridge Park	Flipped	1	2	Mealworm
Kent Ridge Park	Flipped	1	2	Mealworm
Kent Ridge Park	Flipped	1	2	Mealworm
Kent Ridge Park	Flipped	1	2	Mealworm
Kent Ridge Park	Flipped	1	4	Mealworm
Kent Ridge Park	Flipped	1	4	Mealworm
Kent Ridge Park	Flipped	1	4	Mealworm
Kent Ridge Park	Flipped	1	4	Mealworm
Kent Ridge Park	Flipped	1	4	Mealworm
Kent Ridge Park	Flipped	1	4	Mealworm
Kent Ridge Park	Flipped	0	4	NA
Kent Ridge Park	Flipped	0	4	NA
Kent Ridge Park	Flipped	0	4	NA
Kent Ridge Park	Flipped	0	4	NA
Kent Ridge Park	Flipped	0	4	NA
Kent Ridge Park	Flipped	0	4	NA
Kent Ridge Park	Flipped	0	4	NA
Kent Ridge Park	Flipped	0	4	NA
Kent Ridge Park	Flipped	0	4	NA
Kent Ridge Park	Flipped	0	4	NA
Kent Ridge Park	Flipped	0	4	NA
Kent Ridge Park	Flipped	0	4	NA
Kent Ridge Park	Flipped	0	4	NA
Kent Ridge Park	Eyespot	1	1	Mealworm
Kent Ridge Park	Eyespot	1	1	Mealworm
Kent Ridge Park	Eyespot	1	1	Mealworm
Kent Ridge Park	Eyespot	1	2	Mealworm
Kent Ridge Park	Eyespot	1	2	Mealworm
Kent Ridge Park	Eyespot	1	2	Mealworm
Kent Ridge Park	Eyespot	1	2	Mealworm
Kent Ridge Park	Eyespot	1	2	Mealworm
Kent Ridge Park	Eyespot	1	3	Mealworm
Kent Ridge Park	Eyespot	1	4	Mealworm
Kent Ridge Park	Eyespot	1	4	Mealworm
Kent Ridge Park	Eyespot	1	4	Mealworm
Kent Ridge Park	Eyespot	1	4	Mealworm
Kent Ridge Park	Eyespot	1	4	Mealworm
Kent Ridge Park	Eyespot	1	4	Mealworm
Kent Ridge Park	Eyespot	1	4	Mealworm
Kent Ridge Park	Eyespot	0	4	NA
Kent Ridge Park	Eyespot	0	4	NA
Kent Ridge Park	Eyespot	0	4	NA
Kent Ridge Park	Eyespot	0	4	NA
Kent Ridge Park	Eyespot	0	4	NA
Kent Ridge Park	Eyespot	0	4	NA
Kent Ridge Park	Eyespot	0	4	NA
Kent Ridge Park	Eyespot	0	4	NA
Kent Ridge Park	Eyespot	0	4	NA
Kent Ridge Park	Eyespot	0	4	NA
Kent Ridge Park	Eyespot	0	4	NA
Kent Ridge Park	Eyespot	0	4	NA
Kent Ridge Park	Eyespot	0	4	NA
Kent Ridge Park	Eyespot	0	4	NA
