# Supplementary material for: Pattern Matters in the Aposematic Colouration of Papilio polytes Butterflies
Source: Insects. 2024 Jun 22;15(7):465. doi: 10.3390/insects15070465 (PMC11277510; doi:10.3390/insects15070465)
Supplement: Supplementary file 1 [file insects-15-00465-s001.zip › Lim et al - Rcode and Metadata.R]

#####################################
##### Metadata for Lim et al.: Pattern matters in the aposematic colouration of Papilio polytes butterflies 

##Description of variables in the "Lim et al - Data.xlsx" dataset

## <Site>
#The location at which the models were displayed. Three sites were used in the study: 
# 1) MacRitchie Reservoir Park
# 2) Clementi Forest
# 3) Kent Ridge Park

## <Pattern_Type>
#The type of paper model deployed:
# 1) Wild - Wildtype
# 2) Flipped - with colours flipped
# 3) Eyespot - with pattern elements rearranged to form an eyespot-like shape

## <Censored>
#A variable indicating whether or not the datapoint was treated as "censored" (0) or not (1) in the survival
# analysis, sensu Thernau's (2024, p. 4) "A package for survival analysis in R". Datapoints were censored
# when they had to be stopped before they were "successfully" preyed upon,  e.g. those that were attacked
# by ants or which had not been preyed upon by the end of the experimental period. For further details on
# on censoring, see: https://mirrors.sustech.edu.cn/CRAN/web/packages/survival/vignettes/survival.pdf.
#Variable coded as:
# 0: Censored
# 1: Not Censored

## <Time>
#Time (in days) when the model was found attacked. For models which had not been attacked at the end of the
# experiment, the day the experiment was terminated was keyed in and the datapoint was censored.

## <Event>
#The observation that led to the datapoint being categorised as a successful predation attempt:
# 1) Mealworm: absence of the mealworm reward
# 2) Beak: presence of beak mark(s) on the model
# 3) Tugging: evidence of tugging on the model
# Note: "NA" was keyed in if no successful predation attempt was observed.
#####################################


#####################################
#####Reading in and preparing dataset

###Importing dataset
library(readxl)
library(survival)
UROPSdata <- read_xlsx("Lim et al - Data.xlsx")

###Preparing variables
UROPSdata$Pattern_Type[which(UROPSdata$Pattern_Type=="Wild")]="Wt"
which(UROPSdata$Pattern_Type=="Wild")
str(UROPSdata)
UROPSdata$Site = as.factor(UROPSdata$Site)
UROPSdata$Pattern_Type = as.factor(UROPSdata$Pattern_Type)
UROPSdata$Pattern_Type2=relevel(UROPSdata$Pattern_Type,ref="Flipped")
UROPSdata$Pattern_Type3=relevel(UROPSdata$Pattern_Type,ref="Wt")
str(UROPSdata)

###Citation
citation("survival")

#####################################

#####################################
######Survival Analysis

###Calling all the relavant libraries
library(survival)
library(ggplot2)
library(ggfortify)

###Overall survival analysis (all sites)
#Running the model
#loglogistic
mod.llog <- survreg(Surv(Time, Censored)~Pattern_Type3, cluster=Site, dist="loglogistic", data=UROPSdata)
summary(mod.llog)
# The following will tell us the average survival of each of the 3 types
# For wild: 
exp(1.3771) #Average survival is 3.96 days
# For eyespot:
exp(1.3771-0.2817) #Average survival is 2.99 days
# For flipped:
exp(1.3771-0.2434) #Average survival is 3.11 days

#extreme
mod.ext <- survreg(Surv(Time, Censored)~Pattern_Type2, cluster=Site, dist="extreme", data=UROPSdata)
summary(mod.ext)

#gaussian
mod.gaus <- survreg(Surv(Time, Censored)~Pattern_Type2, cluster=Site, dist="gaussian", data=UROPSdata)
summary(mod.gaus)

#t
mod.t <- survreg(Surv(Time, Censored)~Pattern_Type2, cluster=Site, dist="t", data=UROPSdata)
summary(mod.t)

#logistic
mod.log <- survreg(Surv(Time, Censored)~Pattern_Type2, cluster=Site, dist="logistic", data=UROPSdata)
summary(mod.log)

#loggaussian
mod.logg <- survreg(Surv(Time, Censored)~Pattern_Type2, cluster=Site, dist="loggaussian", data=UROPSdata)
summary(mod.logg)

#rayleigh
mod.ray <- survreg(Surv(Time, Censored)~Pattern_Type2, cluster=Site, dist="rayleigh", data=UROPSdata)
summary(mod.ray)

#exponential
mod.exp <- survreg(Surv(Time, Censored)~Pattern_Type2, cluster=Site, dist="exponential", data=UROPSdata)
summary(mod.exp)

AIC(mod.logg, mod.llog)

#Plotting result
splot = survfit(Surv(Time, Censored)~Pattern_Type, cluster=Site, conf.int=0.95, data=UROPSdata)
autoplot(splot)
autoplot(splot, conf.int=F)

dWild=UROPSdata[UROPSdata$Pattern_Type=="Wt",]
table(dWild$Censored,dWild$Time)

# 1  2  3  4
# 1  1 32 18
# 11 10 12  5
# Proportion that survived:
# 52/90 = 57%

dFlipped=UROPSdata[UROPSdata$Pattern_Type=="Flipped",]
table(dFlipped$Censored,dFlipped$Time)
(27+13)/90 #Survived: 44.4%

dEyespot=UROPSdata[UROPSdata$Pattern_Type=="Eyespot",]
table(dEyespot$Censored,dEyespot$Time)
(24+14)/90 #Survived: 42.2%


###For MacRitchie
#Running the model
Mac=UROPSdata[UROPSdata$Site=="MacRitchie Reservoir Park",]
mod.llogMac1 <- survreg(Surv(Time, Censored)~Pattern_Type3, dist="loglogistic", data=Mac)
summary(mod.llogMac1)
##Wt > Flipped > Eyespot
## Wt > Eyespot (p-value = 0.02)
## Wt not sig diff from Flipped
## Eyespot not sig diff from Flipped

#Plotting result
Macplot <- survfit(Surv(Time, Censored)~Pattern_Type, conf.int=0, data=Mac) #can change conf.int=0.95 if wanted
autoplot(Macplot)


###For Clementi
#Running the model
Clem=UROPSdata[UROPSdata$Site=="Clementi Forest",]
mod.llogClem1 <- survreg(Surv(Time, Censored)~Pattern_Type, dist="loglogistic", data=Clem)
summary(mod.llogClem1)
##Wt > Flipped > Eyespot
## Nothing is sig diff (sample size probably too small)

#Plotting result
Clemplot <- survfit(Surv(Time, Censored)~Pattern_Type, conf.int=0, data=Clem)
autoplot(Clemplot)


###For Kent
#Running the model
Kent=UROPSdata[UROPSdata$Site=="Kent Ridge Park",]
mod.llogKent1 <- survreg(Surv(Time, Censored)~Pattern_Type, dist="loglogistic", data=Kent)
summary(mod.llogKent1)
##Wt > Eyespot > Flipped 
## Nothing is sig diff (sample size probably too small)

#Plotting result
Kentplot <- survfit(Surv(Time, Censored)~Pattern_Type, conf.int=0, data=Kent)
autoplot(Kentplot)

#####################################
